# Supplementary material for: Social Distancing and Lockdown – An Introvert’s Paradise? An Empirical Investigation on the Association Between Introversion and the Psychological Impact of COVID19-Related Circumstantial Changes
Source: Front Psychol. 2020 Sep 17;11:561609. doi: 10.3389/fpsyg.2020.561609 (PMC7527530; doi:10.3389/fpsyg.2020.561609)
Supplement: Supplementary file 2 [file Data_Sheet_2.xlsx]

## Sheet: Introversion_COVID_19
Timestamp	Age	Gender	Country	LivingCondition	RecentUnemployment	IS1	IS2	IS3	IS4	IS5	IS6	IS7	IS8	IS9	IS10	IS11	IS12	IS13	IS14	IS15	IS16	IS17	IS18	Total_IS	Loneliness1	Loneliness2	Loneliness3	Loneliness4	Loneliness5	Loneliness6	Total_Loneliness	PHQ91	PHQ92	PHQ93	PHQ94	PHQ95	PHQ96	PHQ97	PHQ98	PHQ99	Total_PHQ9	GAD71	GAD72	GAD73	GAD74	GAD75	GAD76	GAD77	Total_GAD7
2020/05/08 10:33:42 PM GMT+10	58	Female	United States (USA)	1	0	2	4	3	4	3	3	4	4	4	3	3	3	3	4	4	3	2	2	47	1	1	0	1	1	1	5	1	1	0	1	1	0	0	0	0	4	1	1	1	0	0	1	1	5
2020/05/08 10:36:38 PM GMT+10	25	Female	United States (USA)	1	0	5	3	5	5	2	5	4	3	4	4	3	4	3	3	5	2	5	1	40	1	1	0	1	1	1	5	1	1	3	2	2	2	1	1	0	13	3	1	2	3	3	1	2	15
2020/05/08 10:39:59 PM GMT+10	21	agender	United States (USA)	1	0	4	4	2	3	2	2	2	2	2	4	2	4	2	2	4	2	4	2	35	0	1	0	0	1	1	3	0	0	0	0	0	0	0	0	0	0	1	0	1	0	0	0	1	3
2020/05/08 10:59:34 PM GMT+10	36	Male	United States (USA)	1	0	3	4	4	5	2	4	2	4	4	2	4	2	2	4	4	2	2	1	41	1	1	0	0	1	1	4	2	1	2	2	1	0	1	0	0	9	1	1	1	2	2	1	2	10
2020/05/08 6:31:20 PM GMT+10	32	Female	Italy	0	1	3	4	3	4	4	2	2	4	2	5	3	4	2	4	2	3	4	2	46	1	1	1	1	1	1	6	0	1	1	0	1	0	3	1	0	7	1	1	1	1	2	1	0	7
2020/05/08 7:55:30 PM GMT+10	27	Female	United States (USA)	1	0	2	4	4	4	2	2	3	4	2	1	3	3	2	4	4	3	2	2	42	1	1	0	1	1	1	5	2	2	2	2	2	2	2	1	2	17	3	3	3	3	3	3	3	21
2020/05/08 8:11:56 PM GMT+10	33	Female	Australia	1	1	2	4	3	2	3	3	2	5	4	2	3	1	1	4	1	2	1	2	40	0	1	0	0	0	0	1	1	1	1	0	0	0	0	0	0	3	1	0	0	1	0	1	0	3
2020/05/08 8:33:47 PM GMT+10	24	Female	United Kingdom	1	1	2	4	4	2	5	3	4	4	2	4	4	4	1	4	4	4	2	4	50	1	1	1	1	1	1	6	2	1	2	3	3	0	2	1	0	14	0	0	0	1	2	1	0	4
2020/05/09 1:06:44 PM GMT+10	26	Female	Indonesia	1	0	4	4	3	3	2	3	4	4	2	2	2	4	4	4	4	4	4	2	43	1	0	0	0	0	0	1	2	1	2	2	1	1	1	1	0	11	1	2	2	1	1	2	1	10
2020/05/09 1:09:15 PM GMT+10	25	Male	Colombia	1	1	4	4	5	4	2	4	2	2	4	2	4	4	3	4	2	3	4	1	39	0	0	1	1	1	1	4	3	3	3	3	3	3	3	3	0	24	2	1	1	1	1	3	3	12
2020/05/09 1:14:10 PM GMT+10	28	Female	United States (USA)	0	1	5	4	4	4	2	4	3	4	4	2	1	2	2	2	2	2	3	2	35	0	1	0	0	1	0	2	1	1	1	1	2	0	0	0	0	6	1	0	0	0	0	1	0	2
2020/05/09 1:15:00 PM GMT+10	32	Male	Switzerland	1	0	1	4	2	4	4	2	2	4	4	2	3	2	3	4	3	4	1	3	48	1	1	0	0	0	0	2	1	1	1	1	2	1	2	0	0	9	1	0	0	0	1	1	0	3
2020/05/09 1:16:20 AM GMT+10	50	Female	United States (USA)	1	1	4	3	4	2	4	4	5	3	2	2	3	4	2	4	4	3	2	2	41	0	0	0	1	1	0	2	0	0	1	1	2	0	0	0	0	4	0	0	0	0	0	1	1	2
2020/05/09 1:21:33 AM GMT+10	29	Female	United States (USA)	1	1	4	3	5	2	2	5	1	3	2	2	1	4	1	3	4	2	4	1	29	1	1	0	1	1	1	5	0	1	0	0	0	0	0	0	0	1	2	1	1	0	0	0	1	5
2020/05/09 1:37:38 PM GMT+10	36	Male	United States (USA)	1	0	5	3	4	5	1	4	2	2	4	2	1	4	1	2	2	1	4	2	29	1	1	1	1	1	1	6	0	1	1	0	2	0	1	0	1	6	1	1	1	1	0	1	1	6
2020/05/09 1:39:20 PM GMT+10	47	Female	United States (USA)	1	0	4	2	5	5	2	4	2	1	4	1	2	4	2	2	4	2	4	2	31	0	0	0	1	1	1	3	0	0	0	0	0	0	0	0	0	0	0	0	0	0	0	0	0	0
2020/05/09 1:52:03 AM GMT+10	42	Female	United States (USA)	1	0	4	2	2	5	1	2	3	4	1	1	3	3	1	4	2	2	3	1	35	0	0	0	1	1	0	2	0	0	1	1	1	0	1	0	0	4	2	2	2	1	0	1	2	10
2020/05/09 10:00:43 AM GMT+10	25	Female	United States (USA)	1	0	4	2	4	2	1	4	2	2	4	2	1	4	1	2	2	2	3	2	27	1	0	0	0	1	0	2	3	2	2	3	1	2	1	0	1	15	2	2	2	0	0	3	1	10
2020/05/09 10:04:46 PM GMT+10	18	Male	Taiwan	1	0	4	3	2	4	2	2	2	3	4	3	3	5	4	3	4	3	2	2	40	0	0	0	0	1	0	1	1	0	1	2	0	0	1	0	0	5	0	0	1	1	0	1	0	3
2020/05/09 10:14:19 AM GMT+10	46	Female	United States (USA)	0	0	5	1	1	5	1	1	2	1	1	1	1	4	1	1	1	1	4	1	23	1	0	0	1	1	1	4	1	1	2	2	2	1	1	0	1	11	0	0	1	1	0	1	1	4
2020/05/09 10:16:45 AM GMT+10	31	Female	Canada	1	0	2	4	5	3	4	4	4	4	2	4	4	3	3	4	4	4	3	3	51	1	1	0	1	0	1	4	1	1	1	1	2	3	1	0	0	10	1	2	2	1	1	2	2	11
2020/05/09 10:17:49 PM GMT+10	57	Female	United States (USA)	0	1	5	1	5	5	1	5	3	2	5	1	1	3	1	1	5	1	3	1	25	0	0	0	1	1	1	3	0	1	0	1	0	0	1	0	1	4	1	1	1	1	0	0	0	4
2020/05/09 10:27:17 PM GMT+10	22	Male	Romania	1	0	5	2	4	5	1	3	2	1	5	2	1	4	3	1	2	1	5	1	27	0	0	0	1	1	1	3	0	0	0	0	0	1	1	0	0	2	0	0	1	1	0	1	1	4
2020/05/09 10:46:49 AM GMT+10	32	Female	Switzerland	1	0	2	4	4	4	2	4	3	4	4	2	4	4	2	4	4	4	4	2	45	0	0	0	0	1	1	2	1	0	3	3	2	1	1	2	0	13	1	1	1	1	1	1	1	7
2020/05/09 10:59:20 PM GMT+10	49	Male	Spain	0	0	5	2	1	4	1	1	4	3	3	1	2	4	1	2	2	1	4	1	29	1	0	1	1	1	1	5	3	0	1	1	0	1	0	0	0	6	1	0	2	2	1	2	1	9
2020/05/09 11:04:28 PM GMT+10	33	Male	Germany	0	0	3	2	4	4	2	2	4	4	2	1	2	4	1	3	2	2	4	2	36	0	0	0	1	1	1	3	0	0	1	1	0	0	0	0	0	2	0	0	0	0	0	0	0	0
2020/05/09 11:21:33 AM GMT+10	18	Female	United States (USA)	1	0	4	2	4	2	1	2	2	3	4	2	1	2	1	3	2	1	4	1	27	1	1	0	1	1	0	4	2	3	1	2	2	3	1	1	1	16	0	0	1	2	1	1	0	5
2020/05/09 11:29:54 PM GMT+10	23	Female	United Kingdom	0	0	2	4	2	2	5	2	3	4	3	5	3	4	2	4	2	4	3	5	51	0	1	0	0	0	0	1	2	1	0	0	0	0	3	0	0	6	0	0	0	0	0	0	0	0
2020/05/09 11:42:17 PM GMT+10	24	Female	Ireland	1	0	3	4	4	4	3	4	3	4	2	3	2	4	1	2	4	4	4	3	42	0	0	0	0	0	0	0	2	3	3	3	1	2	2	0	0	16	3	3	3	3	3	0	2	17
2020/05/09 11:47:01 PM GMT+10	31	Male	Malta	1	0	3	4	2	2	1	1	4	3	4	3	4	4	2	3	4	3	2	1	39	0	1	1	0	0	0	2	0	0	1	0	0	1	0	0	0	2	1	1	1	1	0	1	0	5
2020/05/09 11:53:47 AM GMT+10	38	Female	United States (USA)	0	1	4	4	5	4	4	5	4	5	4	4	3	4	5	4	4	4	4	4	53	1	1	1	1	1	1	6	3	3	3	2	3	3	3	1	2	23	2	1	0	1	1	2	1	8
2020/05/09 11:58:25 PM GMT+10	26	Female	Taiwan	1	0	4	2	4	5	2	5	3	2	4	3	4	2	3	2	4	1	2	1	36	1	0	1	0	0	0	2	1	1	2	2	2	2	1	0	0	11	1	1	2	1	0	2	2	9
2020/05/09 12:01:31 AM GMT+10	27	Female	United Kingdom	1	0	4	4	5	4	2	4	2	2	4	2	2	4	1	3	4	2	2	2	34	1	1	0	0	0	0	2	1	2	3	3	3	2	0	0	0	14	2	2	2	2	2	3	0	13
2020/05/09 12:12:38 AM GMT+10	34	Female	United States (USA)	1	0	1	5	5	2	5	5	3	5	4	4	5	4	4	4	3	5	4	4	57	1	1	1	1	1	1	6	2	3	2	3	3	2	3	0	0	18	2	1	1	1	0	2	2	9
2020/05/09 12:28:59 AM GMT+10	55	Male	United States (USA)	1	0	4	4	4	5	2	4	1	4	4	3	2	5	4	2	3	2	2	2	39	1	1	1	0	0	0	3	1	2	2	2	3	1	2	0	0	13	3	3	2	3	1	2	3	17
2020/05/09 12:34:35 PM GMT+10	33	Female	Canada	1	0	5	2	4	5	1	4	2	2	4	1	1	3	1	1	2	1	3	1	25	0	1	0	0	1	0	2	1	1	0	0	0	0	1	0	0	3	1	1	1	1	1	1	1	7
2020/05/09 2:01:40 PM GMT+10	47	Female	United States (USA)	1	1	2	4	4	3	4	2	5	5	2	4	5	3	1	4	2	2	1	3	50	1	1	0	1	1	1	5	2	1	1	1	2	1	2	0	1	11	2	1	1	1	0	2	1	8
2020/05/09 2:08:40 PM GMT+10	22	Female	Canada	1	1	5	3	5	5	2	3	1	1	4	2	3	5	1	3	5	1	5	1	30	1	1	1	1	1	1	6	2	2	2	2	2	2	2	2	2	18	3	3	3	3	3	3	3	21
2020/05/09 2:35:06 AM GMT+10	31	Female	Finland	0	0	4	4	5	4	3	4	2	2	4	2	3	4	1	3	4	4	2	3	39	1	1	1	1	1	1	6	3	2	1	3	2	3	2	0	0	16	3	1	1	1	0	3	1	10
2020/05/09 2:57:55 PM GMT+10	18	Female	United States (USA)	1	0	5	2	4	4	2	4	2	1	2	2	2	4	2	1	5	2	4	1	28	0	1	0	1	1	1	4	0	0	1	0	0	3	1	0	0	5	0	0	3	1	1	0	0	5
2020/05/09 3:00:03 PM GMT+10	32	Female	Bangladesh	1	0	3	4	3	4	4	3	3	4	5	4	4	5	4	3	4	5	4	4	52	1	1	1	1	0	0	4	1	2	3	3	2	2	3	2	1	19	2	3	3	2	2	3	2	17
2020/05/09 3:21:41 AM GMT+10	31	Female	United States (USA)	1	1	4	3	5	4	2	5	3	2	4	3	2	5	4	2	5	3	5	2	38	1	1	1	1	1	1	6	3	3	3	2	2	3	3	2	3	24	3	3	3	3	2	3	3	20
2020/05/09 3:58:19 PM GMT+10	29	Female	United States (USA)	0	1	4	2	5	4	2	4	2	3	4	2	2	3	3	1	3	2	2	1	32	1	1	1	1	1	1	6	2	2	3	2	2	3	2	1	3	20	2	2	1	2	1	2	2	12
2020/05/09 4:05:03 PM GMT+10	18	Female	United States (USA)	1	0	4	4	5	4	3	5	5	4	4	4	4	5	2	3	5	3	5	3	47	1	1	1	1	1	1	6	1	2	2	0	3	2	3	1	2	16	0	2	3	0	0	2	3	10
2020/05/09 4:07:01 PM GMT+10	19	Female	United States (USA)	1	0	3	4	4	2	4	1	5	5	4	5	4	4	4	4	4	3	4	2	51	0	1	1	1	1	1	5	1	1	1	2	2	0	0	1	1	9	2	2	0	1	1	1	2	9
2020/05/09 4:13:21 AM GMT+10	18	Female	United Kingdom	1	0	4	2	4	4	4	1	2	1	2	1	4	4	2	4	4	2	4	1	35	1	0	0	1	1	1	4	2	3	3	0	0	3	2	0	0	13	2	2	2	0	0	1	1	8
2020/05/09 4:20:35 AM GMT+10	29	Female	Benin	1	1	2	4	5	4	4	5	3	4	4	3	4	2	2	4	5	3	4	3	48	1	1	0	1	1	0	4	2	2	3	3	3	2	3	3	1	22	2	2	3	2	3	2	0	14
2020/05/09 4:32:57 AM GMT+10	20	Female	United States (USA)	1	1	5	4	2	4	2	1	3	3	2	1	2	2	2	3	2	2	2	2	35	0	0	0	1	1	1	3	0	0	2	2	1	0	1	0	0	6	1	0	1	0	0	1	1	4
2020/05/09 4:49:29 AM GMT+10	25	Female	United States (USA)	1	0	5	2	2	5	2	2	4	4	4	2	2	4	2	4	2	2	4	2	38	0	0	0	0	0	0	0	0	0	1	1	1	1	0	0	0	4	1	0	2	2	0	1	1	7
2020/05/09 5:02:28 PM GMT+10	23	Male	Germany	1	0	4	4	4	4	3	4	3	4	4	3	4	4	2	3	4	4	2	3	45	0	1	1	0	0	0	2	1	1	1	2	1	1	1	0	1	9	1	1	2	2	2	2	1	11
2020/05/09 6:47:21 PM GMT+10	19	Female	United Kingdom	1	0	3	4	2	3	2	4	3	2	4	1	3	5	1	1	5	2	2	3	34	0	1	0	1	1	1	4	2	1	1	1	2	0	2	0	0	9	1	1	1	2	1	1	1	8
2020/05/09 6:52:14 AM GMT+10	39	Female	United States (USA)	1	0	4	5	4	1	2	1	2	4	1	4	2	4	1	4	1	1	1	4	38	0	1	1	1	1	1	5	0	0	3	3	3	0	1	0	0	10	1	0	0	0	0	1	0	2
2020/05/09 7:27:54 AM GMT+10	25	Female	United States (USA)	1	1	2	5	5	5	3	5	4	3	4	2	4	5	3	4	5	3	5	3	49	1	1	1	1	1	0	5	2	2	2	2	2	2	2	1	2	17	2	1	1	1	1	1	2	9
2020/05/09 8:05:15 AM GMT+10	22	Female	Guatemala	1	0	5	4	5	5	1	5	3	4	5	3	4	5	1	3	4	2	5	2	39	0	0	1	1	1	1	4	2	1	2	2	1	1	0	0	2	11	2	1	2	2	2	2	2	13
2020/05/09 9:23:53 AM GMT+10	29	Female	United States (USA)	1	0	5	1	4	4	2	3	3	4	3	2	2	3	2	3	3	2	4	1	33	1	0	1	1	1	1	5	2	2	3	3	3	2	3	1	0	19	1	1	1	3	1	3	1	11
2020/05/09 9:27:12 AM GMT+10	33	Male	United States (USA)	1	0	4	3	4	5	2	3	3	3	2	3	3	4	2	4	3	2	4	2	40	1	1	0	1	1	1	5	1	2	2	2	2	1	2	0	0	12	2	1	1	1	0	1	1	7
2020/05/09 9:29:39 PM GMT+10	20	Female	Norway	1	1	5	4	3	4	3	2	2	1	4	5	2	5	3	3	5	4	5	4	42	1	1	1	1	1	1	6	2	2	2	2	2	2	2	1	0	15	1	1	2	1	1	0	0	6
2020/05/09 9:43:12 PM GMT+10	22	Female	Indonesia	1	0	4	4	3	2	2	4	3	1	3	2	3	4	1	2	4	3	2	4	35	1	1	1	1	1	0	5	1	0	3	2	1	2	2	1	1	13	0	1	1	2	0	0	1	5
2020/05/09 9:47:27 AM GMT+10	22	Male	United Kingdom	1	0	4	2	3	4	2	2	2	2	1	2	2	2	1	3	2	1	3	1	30	0	1	0	0	1	0	2	0	0	0	0	1	0	0	0	0	1	1	0	0	0	0	0	0	1
2020/05/09 9:51:08 AM GMT+10	22	Female	United Kingdom	1	0	4	4	5	3	2	4	2	2	4	4	3	5	3	4	5	2	5	3	40	1	1	0	0	0	0	2	2	1	2	3	2	0	2	1	0	13	1	1	1	0	0	0	0	3
2020/05/09 9:51:10 AM GMT+10	30	Female	United States (USA)	1	0	5	2	1	5	1	1	3	3	1	1	2	3	2	2	4	2	4	1	31	0	0	0	1	1	1	3	1	1	1	1	0	0	1	0	0	5	1	0	0	0	0	0	0	1
2020/05/09 9:56:42 PM GMT+10	32	Female	India	1	0	4	3	5	5	3	5	5	4	5	5	3	5	5	3	5	4	5	4	52	1	1	1	0	1	1	5	1	1	2	2	2	2	1	0	0	11	2	2	2	2	2	2	2	14
2020/05/10 10:08:18 PM GMT+10	26	Male	United States (USA)	0	0	5	2	5	5	3	3	5	4	3	2	3	4	3	4	2	2	3	1	41	0	1	0	1	1	1	4	0	0	0	0	0	0	0	0	0	0	1	1	2	0	0	1	0	5
2020/05/10 10:19:21 AM GMT+10	26	Female	Germany	1	0	5	2	3	5	1	3	4	2	3	1	1	4	1	2	2	1	4	1	28	0	0	0	0	1	0	1	0	0	2	1	0	0	1	0	0	4	0	0	0	0	0	0	0	0
2020/05/10 10:45:06 PM GMT+10	52	Male	United States (USA)	0	0	3	4	3	4	4	3	4	4	4	2	2	4	4	4	4	3	4	3	47	1	1	0	1	1	1	5	1	1	3	3	2	0	1	0	0	11	2	3	2	2	2	1	3	15
2020/05/10 10:51:16 PM GMT+10	21	Male	Canada	1	1	4	4	4	2	2	2	5	3	2	2	2	5	2	5	5	4	5	2	41	0	1	0	0	1	1	3	0	1	0	2	0	0	2	0	0	5	0	0	0	0	0	1	0	1
2020/05/10 11:31:07 PM GMT+10	25	Female	United States (USA)	1	0	3	1	1	1	1	3	3	3	3	1	2	1	3	1	1	1	1	3	29	1	1	0	0	0	0	2	2	1	0	3	1	2	3	0	0	12	2	2	2	2	3	1	1	13
2020/05/10 11:44:02 AM GMT+10	28	Female	United States (USA)	1	0	2	4	5	4	1	4	2	4	4	1	2	5	2	2	4	2	5	1	35	1	1	0	0	1	0	3	2	2	1	1	3	0	3	2	0	14	1	1	1	1	1	1	0	6
2020/05/10 11:45:52 PM GMT+10	28	Female	United Kingdom	1	0	2	4	4	4	3	4	5	5	1	4	4	2	4	4	4	4	3	3	54	0	1	0	0	1	0	2	1	1	1	1	1	1	1	0	0	7	1	1	1	1	1	1	1	7
2020/05/10 12:13:28 AM GMT+10	33	Male	United States (USA)	1	0	4	2	2	5	2	2	1	2	1	4	1	1	1	2	1	1	5	1	30	0	1	0	1	1	0	3	0	0	1	1	1	0	0	0	0	3	0	0	0	1	0	0	0	1
2020/05/10 12:56:11 PM GMT+10	18	Female	United States (USA)	1	0	2	4	5	5	4	5	1	3	5	2	3	5	4	2	5	4	5	2	44	1	1	1	1	1	1	6	1	1	3	1	3	2	0	0	2	13	1	0	0	1	2	2	0	6
2020/05/10 2:11:16 AM GMT+10	24	Female	United Kingdom	0	0	4	4	4	4	4	4	5	5	4	3	4	4	4	4	4	4	4	4	53	0	1	0	0	0	0	1	0	0	0	0	1	0	0	0	0	1	0	1	1	1	0	1	0	4
2020/05/10 2:46:18 AM GMT+10	58	Female	Canada	0	0	4	3	3	4	4	3	2	4	3	4	4	3	1	2	3	3	2	3	42	1	1	0	1	1	1	5	1	1	1	1	1	0	1	1	0	7	1	0	1	1	1	0	1	5
2020/05/10 3:44:37 PM GMT+10	30	Female	United States (USA)	1	0	3	3	2	4	1	1	3	4	2	2	2	3	2	4	4	3	2	1	38	0	0	0	1	1	0	2	0	0	1	1	1	0	1	0	0	4	1	2	1	0	0	1	2	7
2020/05/10 4:19:54 PM GMT+10	18	Male	United States (USA)	1	0	4	4	4	4	3	5	2	3	4	4	2	4	2	2	4	2	5	4	40	1	1	1	1	1	1	6	2	2	3	3	3	1	3	3	3	23	2	2	2	2	1	3	2	14
2020/05/10 4:57:01 PM GMT+10	18	Female	United States (USA)	1	0	4	2	1	4	2	5	3	2	5	3	1	5	4	2	4	3	5	1	35	1	1	1	1	1	1	6	3	3	2	3	1	3	1	1	3	20	3	3	3	2	0	2	3	16
2020/05/10 5:45:53 PM GMT+10	40	Female	United States (USA)	1	0	4	4	5	1	3	5	2	2	4	2	2	3	1	3	5	1	3	2	31	1	1	1	1	1	1	6	3	3	3	3	3	3	3	2	1	24	3	3	3	3	3	3	3	21
2020/05/10 5:51:49 PM GMT+10	31	Male	United States (USA)	0	0	4	3	2	2	3	1	2	3	1	4	4	3	1	1	2	2	3	3	36	0	1	1	0	1	1	4	0	1	0	0	1	0	0	0	0	2	0	0	0	0	0	0	0	0
2020/05/10 5:52:31 PM GMT+10	29	Female	United States (USA)	1	0	4	4	5	5	2	5	1	5	5	1	1	5	4	3	5	5	5	1	40	0	0	0	1	1	1	3	0	0	2	0	0	0	0	0	0	2	0	0	0	0	0	2	1	3
2020/05/10 6:30:55 PM GMT+10	25	Nonbinary/agender	Australia	1	0	5	4	5	5	2	5	3	2	5	4	3	5	3	5	5	4	5	3	45	1	1	1	1	1	1	6	3	3	3	3	3	3	3	3	3	27	3	3	3	3	3	3	3	21
2020/05/10 6:40:17 PM GMT+10	26	Male	Netherlands	0	0	2	4	1	4	2	1	4	2	1	1	3	4	1	4	4	3	2	1	39	0	1	0	0	0	1	2	0	0	3	1	0	0	0	0	0	4	0	0	1	0	0	1	0	2
2020/05/10 7:11:38 PM GMT+10	21	Female	United Kingdom	1	0	4	3	5	5	2	5	4	4	5	3	2	5	1	2	4	1	5	2	37	1	1	1	1	1	1	6	2	1	2	2	2	3	3	2	3	20	3	3	3	2	3	3	3	20
2020/05/10 7:15:23 PM GMT+10	47	Female	United States (USA)	1	1	3	4	2	4	2	2	2	4	3	1	4	2	2	3	2	2	2	1	38	0	0	0	0	1	0	1	1	1	1	3	1	0	0	0	0	7	1	0	0	0	0	1	1	3
2020/05/10 7:15:27 PM GMT+10	23	Female	United States (USA)	1	0	3	5	5	4	4	5	3	4	5	5	5	5	4	4	5	3	4	4	54	1	1	1	1	1	1	6	3	2	3	3	3	2	3	2	2	23	2	2	3	3	3	3	3	19
2020/05/10 7:27:53 PM GMT+10	33	Male	Nigeria	1	1	2	4	3	4	2	2	4	4	3	4	4	2	2	4	4	4	2	3	49	1	1	0	1	1	1	5	1	0	2	2	2	1	2	1	0	11	1	0	1	2	1	1	1	7
2020/05/10 7:44:40 PM GMT+10	38	Female	United States (USA)	1	1	5	1	2	5	1	2	4	2	4	1	1	4	1	1	2	1	4	1	26	1	0	1	1	1	1	5	1	1	0	1	0	1	1	0	0	5	1	1	1	0	0	1	1	5
2020/05/10 7:45:13 PM GMT+10	23	Female	United States (USA)	1	0	5	4	5	5	2	5	1	4	5	1	1	4	1	1	2	4	5	1	32	1	1	1	1	0	0	4	3	3	3	3	3	2	1	3	3	24	3	3	3	3	1	3	3	19
2020/05/10 8:23:31 PM GMT+10	26	Female	United Kingdom	1	0	4	3	2	3	3	1	2	2	1	3	3	2	1	2	2	2	2	2	34	0	1	0	1	1	1	4	1	0	3	2	0	0	1	0	0	7	0	0	0	0	0	1	0	1
2020/05/10 8:36:28 PM GMT+10	52	Female	United States (USA)	1	1	3	3	5	4	2	4	2	3	3	2	2	4	4	2	4	3	4	2	38	1	0	1	1	1	1	5	1	2	0	1	2	2	1	1	2	12	1	1	1	2	2	1	1	9
2020/05/10 8:43:14 PM GMT+10	40	Female	Australia	1	0	2	3	4	5	2	2	3	4	3	2	2	4	4	4	4	4	3	1	44	0	0	0	0	1	0	1	0	0	0	0	0	0	0	0	0	0	0	0	0	0	0	0	0	0
2020/05/10 8:59:12 AM GMT+10	26	Female	United States (USA)	1	1	2	4	2	4	3	2	4	3	3	5	3	2	1	4	3	2	1	4	47	0	1	0	0	1	1	3	1	1	0	1	0	1	1	0	0	5	2	1	1	0	0	0	1	5
2020/05/10 9:21:10 PM GMT+10	34	Female	United States (USA)	1	1	2	5	5	4	4	5	4	5	4	1	4	1	4	5	4	4	1	1	51	0	1	0	0	0	0	1	1	1	2	2	2	0	0	0	0	8	3	3	3	3	1	2	1	16
2020/05/10 9:23:48 PM GMT+10	49	Female	United Kingdom	1	1	4	3	4	5	2	4	2	3	2	5	3	5	1	3	4	4	4	2	41	1	1	0	1	1	1	5	3	3	3	3	3	0	3	0	2	20	3	3	3	3	3	3	3	21
2020/05/10 9:33:59 PM GMT+10	41	Male	Australia	0	0	4	2	1	5	2	1	5	4	1	4	4	3	3	2	2	2	3	1	42	1	0	0	1	1	0	3	1	0	0	1	2	0	1	0	0	5	1	0	1	1	0	0	0	3
2020/05/11 1:13:39 AM GMT+10	18	Female	United States (USA)	1	0	4	2	4	2	1	5	2	2	4	2	2	4	1	3	2	1	3	1	27	1	0	1	1	1	0	4	1	1	0	1	3	2	1	0	0	9	1	1	1	0	0	1	0	4
2020/05/11 1:38:14 AM GMT+10	25	Female	United Kingdom	1	0	2	4	4	2	4	4	2	5	2	2	4	4	2	4	2	4	4	2	45	0	1	0	1	0	0	2	1	1	2	1	0	0	1	0	0	6	2	2	2	1	0	0	0	7
2020/05/11 1:46:39 AM GMT+10	37	Female	United States (USA)	1	0	2	4	4	2	3	4	4	4	3	2	4	4	2	4	5	4	3	2	45	0	1	0	1	1	1	4	2	3	3	2	2	3	3	1	0	19	3	3	3	3	3	3	3	21
2020/05/11 1:47:27 AM GMT+10	49	Female	Ireland	1	1	4	3	4	4	2	3	3	4	4	3	3	4	3	3	4	4	3	2	42	0	0	0	1	1	1	3	1	1	1	2	1	0	0	0	0	6	1	0	1	0	0	0	0	2
2020/05/11 12:05:17 AM GMT+10	43	Female	United States (USA)	1	0	4	3	2	5	3	2	3	4	2	2	2	3	3	3	3	2	3	2	40	0	0	0	1	1	1	3	1	0	1	1	0	0	0	0	0	3	1	0	0	0	0	0	0	1
2020/05/11 12:50:13 AM GMT+10	27	Female	United States (USA)	1	1	2	4	4	3	2	5	3	4	3	2	4	4	1	4	3	3	4	3	43	1	1	1	1	1	0	5	1	1	1	2	2	2	1	0	2	12	3	3	3	1	1	2	3	16
2020/05/11 2:02:56 AM GMT+10	24	Female	Denmark	0	0	2	5	5	2	4	5	3	5	5	3	5	4	1	4	5	4	2	4	50	1	1	1	0	0	0	3	0	1	0	1	1	1	2	0	0	6	0	0	1	3	0	0	1	5
2020/05/11 2:07:13 AM GMT+10	31	Male	United Kingdom	1	0	2	4	4	3	3	4	3	4	3	3	3	5	4	3	4	4	5	3	47	0	0	1	0	0	0	1	0	0	1	1	1	0	1	0	0	4	0	0	0	0	0	2	0	2
2020/05/11 2:13:18 AM GMT+10	22	Male	United States (USA)	0	1	4	4	5	3	4	5	3	4	5	5	4	4	2	4	4	4	3	4	49	1	1	1	1	1	1	6	2	3	1	2	1	3	1	0	0	13	2	3	3	2	1	2	2	15
2020/05/11 2:23:16 AM GMT+10	20	Female	United States (USA)	1	0	3	5	2	2	4	1	4	2	3	3	4	4	4	3	4	3	2	3	46	1	1	1	1	1	1	6	1	1	2	2	2	1	1	0	1	11	1	1	0	1	1	1	0	5
2020/05/11 2:46:30 AM GMT+10	34	Female	United States (USA)	1	0	4	3	5	5	1	5	3	3	4	2	3	5	2	4	5	3	4	2	39	1	0	1	0	0	0	2	2	2	1	3	3	2	3	1	0	17	2	1	1	1	1	2	1	9
2020/05/11 2:53:02 AM GMT+10	28	Female	United States (USA)	1	0	4	4	4	2	5	1	1	5	2	4	1	2	1	4	3	4	2	1	40	1	1	0	0	0	0	2	1	1	2	2	2	1	3	0	1	13	2	1	1	1	1	1	1	8
2020/05/11 3:09:46 AM GMT+10	20	Male	United States (USA)	1	0	5	2	4	4	3	4	4	4	4	2	2	4	2	3	4	3	4	1	37	1	0	0	0	0	0	1	1	0	3	3	2	0	1	0	1	11	1	1	1	1	1	2	0	7
2020/05/11 3:58:22 AM GMT+10	32	Female	United States (USA)	1	0	3	1	4	4	4	4	2	3	4	3	4	3	2	3	2	2	2	2	39	1	1	1	0	0	0	3	2	2	2	2	2	0	0	0	0	10	1	1	1	2	2	2	1	10
2020/05/11 4:42:43 AM GMT+10	37	Male	India	1	0	4	4	4	4	2	5	4	2	4	2	2	4	3	2	5	2	4	2	37	1	0	1	1	1	1	5	1	2	2	2	2	2	2	2	2	17	2	2	2	3	3	2	2	16
2020/05/11 5:13:45 AM GMT+10	28	Female	Finland	1	1	4	2	4	5	1	4	1	2	2	1	2	4	2	4	5	2	4	2	32	0	0	0	1	1	1	3	0	0	0	0	0	0	0	0	0	0	0	0	1	0	0	0	0	1
2020/05/11 5:13:47 AM GMT+10	26	Female	United States (USA)	1	0	3	4	5	4	5	4	4	3	4	5	5	4	4	3	4	2	4	4	52	1	1	1	1	1	1	6	2	1	1	2	0	2	1	0	1	10	1	1	1	1	1	1	0	6
2020/05/11 5:46:48 AM GMT+10	29	Female	Latvia	1	1	3	2	4	5	2	2	3	4	2	1	3	4	1	4	5	1	5	1	36	0	0	0	1	1	0	2	0	0	0	1	1	0	1	0	0	3	1	0	0	0	0	2	0	3
2020/05/11 6:16:01 AM GMT+10	22	Male	Netherlands	0	0	2	4	3	4	3	4	4	3	4	4	3	4	3	4	4	3	2	2	47	1	1	0	1	1	1	5	1	2	1	1	1	1	1	1	1	10	1	1	2	2	1	1	2	10
2020/05/11 7:27:54 AM GMT+10	48	Female	United States (USA)	1	0	2	4	1	1	3	1	4	3	2	4	5	5	3	4	3	3	2	3	47	1	1	0	0	1	0	3	2	2	2	2	2	3	2	0	2	17	2	3	3	3	3	1	2	17
[truncated: 26 more columns]
